# Supplementary material for: Walking around Ribosomal Small Subunit: A Possible “Tourist Map” for Electron Holes
Source: Molecules. 2021 Sep 9;26(18):5479. doi: 10.3390/molecules26185479 (PMC8467113; doi:10.3390/molecules26185479)
Supplement: Supplementary file 1 [file molecules-26-05479-s001.zip]

Archive with 1 entries (1 files):
- molecules-1331049-supplementary.pdf
